# Supplementary material for: Geographic Information System Applications in Bee Research
Source: Insects. 2026 May 29;17(6):566. doi: 10.3390/insects17060566 (PMC13299273; doi:10.3390/insects17060566)
Supplement: Supplementary file 1 [file insects-17-00566-s001.zip]

Archive with 1 entries (1 files):
- insects-4235561-supplementary.pdf
